# Supplementary material for: Differential effects of disease modifying drugs on peripheral blood B cell subsets: A cross sectional study in multiple sclerosis patients treated with interferon-β, glatiramer acetate, dimethyl fumarate, fingolimod or natalizumab
Source: PLoS One. 2020 Jul 27;15(7):e0235449. doi: 10.1371/journal.pone.0235449 (PMC7384624; doi:10.1371/journal.pone.0235449)
Supplement: S1 Table — (XLSX) [file pone.0235449.s001.xlsx]

## Sheet: Tabelle1
General Information									Auswertung FACS Data (counts in gates)											Differential Blood Counts from Routine Diagnostics
Sample No	Alter	Sex	disease duration (in months)	EDSS	Therapy duration (in months)	Therapy	Comedikation	Previous immunmodulatory therapies	lymphocytes	CD3-	CD20+CD19-	CD20+CD19+	naive	Class-switched memory IgD-	Non-Class-switched memory IgD +	Plasmablast	double negative	B Cells	memory B cells	Neutrophile abs	lymphocyten abs	Monozyten abs	Eosinophile abs	Basophile abs
1	29	m	0		0	NIND	none	none	40270	11801	59	5040	1360	1285	2171	23	20	5099	3456	7653.8	2371.6	539	107.8	0			Differential blood count not on the same day and therefore not used to analyze B cell subset counts
2	38	f	0		0	NIND	none	none	46636	12148	48	4745	2574	586	1382	12	17	4793	1968	5842.2	1198.4	374.5	0	0
3	51	f	0		0	NIND	none	none	50586	22612	112	7295	5456	869	637	46	36	7407	1506	5061.6	1132.2	399.6	66.6	0
4	54	m	0		0	NIND	none	none	100865	20000	221	12373	5226	3304	2238	27	96	12594	5542	4066	4066	535	1712	107
5	21	f	0		0	NIND	none	none	67954	18816	112	9999	5877	1915	1515	45	42	10111	3430	3149	3015	469	67	67
6	75	f	0		0	NIND	none	none	55036	25163	100	9648	8224	632	381	52	23	9748	1013	4358.6	1757.5	492.1	351.5	0
7	55	f	0		0	NIND	none	none	71773	14632	99	6989	2803	1701	2173	32	18	7088	3874
8	76	f	0		0	NIND	none	none	50724	16391	112	8225	5518	874	1159	37	35	8337	2033	3841.5	1536.6	295.5	177.3	59.1
9	52	f	0		0	NIND	none	none	48331	17535	97	5060	1556	1666	1509	24	37	5157	3175	4176	2232	576	216	72
10	58	f	0		0	NIND	none	none	71760	29592	120	7582	6063	288	919	35	46	7702	1207	2610.6	1557.2	320.6	91.6	0
11	44	f	0		0	NIND	none	none	119188	42589	147	21876	15938	2096	2564	39	27	22023	4660	6562	2412.5	579	96.5	0
12	35	f	0		0	NIND	none	none	38700	12249	85	5301	1964	1406	1196	27	29	5386	2602	6885.6	1268.4	724.8	90.6	0
13	31	f	0	1.5	0	UT	none	none	24766	16858	70	2904	1208	511	908	20	18	2974	1419	5600	1360	510	120	40
14	20	m	1	0	0	UT	none	none	45376	18011	71	2966	1911	429	317	13	30	3037	746	3270	1740	490	70	20
15	30	m	9	2	0	UT	none	none	47922	20919	87	5836	4529	511	397	16	36	5923	908	5250	1640	540	70	30
16	46	f	10	2.5	0	UT	Escitalopram	none	50798	18926	114	4151	1572	610	1627	27	33	4265	2237	2840	1540	360	30	30
17	43	f	39	0	0	UT	Diamox 250mg 1-0-1, Basica, Kalinor-Brause, Mg, Vigantoletten	none	62706	17457	183	8367	4787	1671	1402	75	43	8550	3073
18	18	f	4	0	0	UT	none	none	52227	14639	154	8128	3375	1248	2814	51	41	8282	4062	8676	2169	964	241	0
19	36	f	10	2	0	UT	Pregabaline 25mg 1-0-1	none	51983	13561	189	5759	2839	1605	833	47	53	5948	2438	4040.1	1447.2	422.1	120.6	0
20	56	m	207	2	0	UT	none	GLAT 2010-09/2015	93036	21692	273	9993	5506	1979	1825	68	40	10266	3804
21	39	f	97	1.5	0	UT	none	none	102827	29697	143	16922	10015	2420	3445	62	39	17065	5865
22	34	f	18	1.5	0	UT	none	none	86971	29258	100	18202	11768	2094	3048	22	40	18302	5142
23	66	f	148	2	0	UT	Ramipril 0,5mg 1-0-0	none	74084	19894	142	11018	3868	3431	2999	30	55	11160	6430	3197.8	1734.4	379.4	108.4	54.2
24	34	f	80	2	0	UT	none	none	48256	16185	202	5773	1886	1443	1920	84	43	5975	3363
25	50	m	38	0	0	UT	Vit. D 1000IE 1-0-0, Simvastatine 40mg 0-0-1, Pantoprazol 40mg 1-0-0	none	59294	13840	62	4058	1922	642	1191	28	15	4120	1833
26	35	f	103	0	0	UT	L-Thyrox 50µg 1-0-0, Progesterone und Clomifene, monk's pepper tree	Avonex 06/08-12/13, Rebif 44 01/14-02/14, DMF 03/14-09/15	58503	19985	570	7464	5645	950	405	396	71	8034	1355	3130.4	2227.4	602	60.2	0
27	38	f	66	2	0	UT	none	none	71042	25255	119	8671	5091	1501	1595	28	49	8790	3096	5128.2	1942.5	466.2	155.4	0
28	29	f	13	0	0	UT	none	none	56490	16253	127	4800	3134	550	815	25	38	4927	1365	2465	1824.1	591.6	49.3	0
29	51	f	76	2	0	UT	Vit. D 1000 IE 1-0-0	Betaferon 09/10-12/10, Copaxone 20mg tgl. 07/11-02/16	52713	17601	99	7975	5341	1172	988	16	17	8074	2160	1586.1	1181.8	311	31.1	0
30	63	m	41	2.5	0	UT	Valsartan 80mg 1-0-0, Citaloprame 20mg 1-0-0, Tamsulosine 0,4mg 1-0-0, Vit. D 1000 IE 1-0-0, Testosterone	none	59407	14588	78	3471	2016	868	358	26	33	3549	1226	4674.8	1960.4	829.4	75.4	0
31	29	f	7	1.5	0	UT	none	IFN	49498	10311	86	3013	1139	902	692	52	19	3099	1594	9380	3480	460	230	30
32	40	f	180	2.5	0	UT	L-Thyroxine, contraception	IFN, DMF	48849	16482	174	3928	2368	949	242	97	31	4102	1191	9430	1830	700	120	60
33	58	f	336	6	27	NAT	Amitriptyline 25 mg, Baclofene (Lioresal) 25 mg, Paroxetine40 mg, CBD-Oil, Vit. D	GLAT, FTY	90057	34629	300	13728	4235	5278	3142	9	88	14028	8420	4310	3550	730	530	50
34	43	f	312	3.5	26	NAT	Fampridine since 28.02.2018, Baclofen since 07/2018, Escitaloprame 10 mg, Prothipendylhydrochloride(Dominal) forte 40 mg, Pantoprazol 20 mg, Vit. D (Dekristol 20.000 I.E.), Bisoprolol 2,5 mg, Mictonorm 10 mg	GLAT, FTY	43498	19334	146	8147	3209	1637	2718	1	42	8293	4355	5130	2180	510	140	20
35	45	f	128	3.5	93	NAT	Cetirizine , Ibuprofen	GLAT	22330	11076	93	4198	626	1774	1156	3	28	4291	2930	4100	3360	850	590	70
36	49	f	428	3	9	NAT	Candesartane 16 mg, Pantoprazol 40 mg, Calcium 600 mg, Movicol bag, Amphomoronal LT, Vit. D (Dekristol 1.000 IE)	Azathioprine, IFN, FTY, DACL	44921	16421	158	4137	2244	871	602	35	36	4295	1473	1930	2290	520	1810	60
37	45	f	82	2	17	NAT	L-Thyroxine 125 µg, Valsartan 160 mg, Pantozol 40 mg	Ter, FTY, Methylprednisolone after relapse	45274	21553	133	7753	1156	2923	3274	4	36	7886	6197	5930	4140	1320	770	150
38	51	f	296	6	8	NAT	none	GLAT	35418	14233	119	6569	1571	2474	1872	14	33	6688	4346	4230	3840	780	1620	120
39	18	f	32	0	19	NAT	none	DMF, FTY	49998	22625	118	9929	3382	3062	2434	42	34	10047	5496	3080	3400	610	140	30
40	37	m	79	4	77	NAT	4-Aminopyridine 5 mg, Lactulose, Sativex Spray, Citaloprame 10 mg	none	41775	17482	135	8545	2394	2565	2923	7	36	8680	5488	6290	3780	810	540	100
41	34	f	16	2	8	NAT	Ramipril 5 mg, Carvedilol 12,5 mg	DMF	50881	18616	181	6792	2056	2971	1120	62	39	6973	4091	7880	3350	1000	260	60
42	34	f	150	3	7	NAT	Folic acid, Vigantol 1000 IE, Mirtazapine 15 mg	IFN, FTY	48691	22517	98	7133	3189	1543	1506	14	53	7231	3049	2900	2530	620	360	80
43	32	f	29	2	7	NAT	none	Rebif 44 06/14-08/15, Fingolimod 08/15-11/15	31637	13772	137	5477	2268	995	1523	15	45	5614	2518	4202.9	1791.4	551.2	344.5	68.9
44	51	f	169	3.5	11	NAT	Lioresal 10mg-7,7mg-7,5mg, Vesikur 10mg 1-0-0, Vit. D 1000 IE 1-0-1	Avonex 12/09-10/14, Fingolimod 12/14-06/15 and 08/15-09/15	63222	22856	136	10684	3015	3145	3228	45	52	10820	6373	4138.4	2217	739	221.7	73.9
45	39	f	94	2	36	NAT	Euthyrox 100µg 1/2-0-0, Ca, Mg, Vit. D, Mikrogylone	Interferon beta 02/09-02/10	127270	53400	221	37043	12144	14338	7763	31	112	37264	22101	2359	3167.8	269.6	943.6
46	30	f	137	1.5	117	NAT	none	Copaxone 03/05-03/06, Avonex 03/06-01/07,	59816	21756	117	13168	6131	4106	1584	5	45	13285	5690	3993.6	3225.6	230.4	76.8
47	28	f	78	0	15	NAT	none	Betaferon 09/20-08/13, Copaxone 20 08/13-07/14	101538	28851	170	14890	4998	3111	5852	31	81	15060	8963
48	25	f	46	0	9	NAT	Vit. D12 1000µl 1xtgl., Vit. D 20.000 IE 1x per week, contraception	none	99356	29771	208	21403	9616	3876	5777	43	81	21611	9653
49	50	f	306	5.5	1	NAT	Ramipril/Amlodipine 5mg/5mg 1-0-0, Fampyra 10mg 1-0-1	Rebif 44 12/00-2008 and 12/12-10/16	85487	46909	394	27864	17127	3138	6182	71	151	28258	9320
50	33	f	114	3.5	25	NAT	Fampyra 10mg 1-0-1, Citaloprame 20mg 1-0-0, Pregabaline 100mg 1-0-1, Olanazpin 5mg 0-0-0-1	DMF 08/14-11/14	103026	35181	302	18547	4868	7419	4544	134	115	18849	11963
51	32	f	10	1.5	3	NAT	L-Thyroxin 100µg 1-0-0	Fingolimod 05/16-08/16	101865	43705	205	21059	4314	5008	10234	80	74	21264	15242
52	24	f	76	1	34	NAT	none	Copaxone 01/12-06/12, Rebif 44 07/12-09/13 and 10/13-01/14	110953	38839	180	15006	5614	5839	2056	48	52	15186	7895	6536.6	5602.8	800.4	266.8	133.4
53	44	f	27	1	24	NAT	Vit. D 20.000 IE 1x per week	none	62971	23124	171	14936	4596	4908	3665	22	84	15107	8573	4540.8	3405.6	662.2	473	94.6
54	33	f	99	1	15	NAT	none	Copaxone 11/12-07/13, Fingolimod 07/13-07/15 (12/13 and 02/15 paused)	109587	39171	164	24096	11964	4865	5084	39	89	24260	9949
55	26	f	2	2	1	DMF	none	none	44508	15092	168	3216	2128	338	458	142	14	3384	796
56	43	f	6	3	5	DMF	none	none	48245	21203	58	6014	4691	511	405	6	28	6072	916	5020	1510	520	120	20
57	27	f	37	0	10	DMF	none	Rebif 12/13-11/15	51968	18616	145	6689	4845	722	776	28	27	6834	1498	1960.8	1135.4	240.8	68.8	34.4
58	45	m	202	1.5	30	DMF	none	Copaxone 03/10-08/12, Rebif 22 08/12-03/14	49932	18910	277	6078	4817	596	210	163	38	6355	806	6533.3	992.4	578.9	165.4	0
59	41	f	14	2	10	DMF	Duloxetine 30mg 1-0-0, Vit. D 1000 IE 1-0-0	none	60297	15897	130	6738	5234	402	709	5	19	6868	1111	2263	949	401.5	36.5	0
60	30	f	55	2.5	28	DMF	none	Betaferon 10/12-12/13	51631	26945	134	7968	6635	450	236	25	41	8102	686	2256.2	816.9	622.4	155.6	77.8
61	46	f	51	1.5	27	DMF	none	Avonex 01/13-11/13, Teriflunomid 11/13-07/14	76496	20254	182	8802	6455	1042	973	54	35	8984	2015
62	43	f	15	1	10	DMF	none	none	46017	11901	93	4527	2971	414	923	17	14	4620	1337	4818	1386	396	0	0
63	29	m	42	2.5	23	DMF	none	Betaferon 07/13, Copaxone 08/13-09/14	39528	20473	121	10500	9372	235	577	38	20	10621	812	3374	1012.2	337.4	96.4	48.2
64	30	w	64	0	32	DMF	none	Avonex 10/11-03/14	55783	15444	79	4103	3551	189	216	36	11	4182	405	1954.8	1194.6	325.8	108.6	36.2
65	38	w	35	1	29	DMF	none	none	36095	15865	173	6528	5065	632	380	60	66	6701	1012	4332	684	570	57	57
66	36	m	25	1.5	23	DMF	none	none	16558	10581	78	3387	3008	71	130	17	12	3465	201	4867.2	686.4	499.2	187.2	0
67	51	w	62	1.5	34	DMF	Folic acid 5mg 1-0-0, Mg 400mg 1-0-0, Vit. B Complex	Copaxone 02/12-04/12, Avonex 06/12-05/13	78257	28897	124	9547	7351	678	954	26	26	9671	1632	2977	1007.6	503.8	91.6	0
68	25	f	42	0	35	DMF	none	none	48990	18980	61	5627	4508	370	518	19	6	5688	888	3250	1550	390	30	20
69	50	f	82	1.5	46	DMF	none	none	30478	20364	39	3152	2732	164	63	4	12	3191	227	3300	740	600	90	20
70	36	f	68	2	1	FTY	none	GLAT, DMF	26348	18795	71	1196	677	192	215	7	48	1267	407	4470	470	360	60	20
71	46	m	58	3	16	FTY	Sativex	IFN, DMF	27222	16991	3	150	110	8	16	0	3	153	24	3660	440	420	60	20
72	34	m	86	1	74	FTY	Vit. D 1000 IE 1xdaily	none	14871	10640	6	203	105	23	19	1	2	209	42	3352.5	268.2	715.2	89.4	44.7
73	32	f	159	3.5	47	FTY	none	Rebif 44 2004-2006, Natalizumab 01/08-08/12	20987	17283	24	211	136	29	26	16	6	235	55	2752.8	483.6	334.8	111.6	37.2
74	39	m	207	2	22	FTY	none	Betaferon 01/08-06/08, Rebif 02/11-11/14	16249	11826	10	533	434	25	48	2	4	543	73	3141.6	336.6	224.4	37.4	0
75	36	m	102	3.5	44	FTY	Vit. D 1000 IE 1-0-0	Natalizumab 06/10-11/12	23889	20594	12	262	180	20	29	4	6	274	49	2895	347.4	579	38.6	38.6
76	24	m	72	1	34	FTY	none	Avonex 10/11-12/11, Copaxone 09/12-11/13	22558	8776	30	650	528	41	41	20	8	680	82	2804.6	530.6	416.9	0	37.9
77	49	f	137	2	46	FTY	Vit. D 1xdaily	Interferon beta 02/08-07/08, GA 09/08-10/08, Natalizumab 12/08-10/12	26105	22094	8	395	352	8	5	2	4	403	13
78	32	f	54	2	14	FTY	Beclometasone inhal. 1-0-1 Hub, Salbutamol inhal, Cetirizin po, contraception	Rebif 44 09/12-06/15	22270	10165	17	892	686	88	37	11	6	909	125	3064.6	517.4	238.8	159.2	0
79	23	f	57	2	18	FTY	none	Avonex 11/12-04/13, Natalizumab 05/13-03/15	54260	18958	25	465	308	75	33	2	15	490	108	1903.2	811.2	343.2	62.4	0
80	37	m	25	1	4	FTY	Gabapentine 100mg 1-1-1, Vit. D, Vit. B12	Copaxone 01/15-08/16	23019	14506	34	958	838	20	47	7	9	992	67	3744.6	379.2	521.4	142.2	0
81	58	m	101	2.5	56	FTY	none	Avonex 04/19-02/12	21936	15584	37	608	517	38	29	0	18	645	67	4882.2	556.2	618	123.6	0
82	38	m	55	2.5	6	FTY	none	Betaferon 07/12-08/13, Copaxon 08/13-06/16	13639	8847	45	1134	903	50	29	0	18	1179	79	5678	400.8	534.4	66.8	0
83	38	m	97	2.5	11	FTY	Pregabaline 25mg 1-0-1, Mg 400mg bei Bedarf	DMF 06/14-01/16, Copaxone 01/10-09/11 and 06/12-06/14	22232	14045	66	1963	1524	192	95	20	18	2029	287	3318.9	577.2	769.6	96.2	0
84	39	m	126	1	45	FTY	none	Natalizumab 06/08-01/13	22162	14025	21	743	570	75	45	7	9	764	120	2386.8	386.1	315.9	421.2	0
85	25	m	35	0	12	FTY	Viani inhal. 1xdaily	Natalizumab 02/14-11/15	31627	13207	3	230	157	31	18	3	0	233	49	1870.4	801.6	434.2	100.2	0
86	34	w	101	1	60	GLAT	none	Avonex 07/08-02/10	50656	18588	189	6256	4968	399	542	104	32	6445	941	11484	1044	522	0	0
87	39	w	39	2	22	GLAT	contraception	Rebif 08/13-11/14	58201	15138	164	5602	3592	700	1042	29	34	5766	1742	5418.6	1642	574.7	492.6	82.1
88	47	m	95	2.5	65	GLAT	L-Thyroxine 60µg 1-0-0, Doxepine 100mg 0-0-1, Candesartan 16mg 1-0-0, HCT 8mg 1-0-0	none	52822	15607	72	5598	3386	735	1223	21	17	5670	1958	3646.5	2254.2	596.7	132.6	66.3
89	43	w	116	0	79	GLAT	none	Betaferon 05/07-01/10	103110	23626	236	10281	7614	781	1153	55	39	10517	1934	4402	1846	568	284	0
90	38	w	13	0	12	GLAT	none	none	84773	17905	107	8137	5046	912	1632	56	34	8244	2544	1694	1694	346.5	77	38.5
91	43	m	189	0	49	GLAT	none	none	103680	29393	196	14585	9992	983	3059	85	16	14781	4042	3100.5	1638	819	292.5	58.5
92	26	w	18	1	4	GLAT	none	Rebif 44 07/15-05/16	52234	21179	214	8821	5801	1519	1036	113	26	9035	2555	4746.4	1745	418.8	0	0
93	38	w	38	0	31	GLAT	none	Rebif 11/13,	58939	13628	212	5171	3255	751	523	127	40	5383	1274	4383.4	1838.2	636.3	212.1	0
94	54	w	57	2	20	GLAT	none	none	74476	17536	213	10177	9195	190	480	44	47	10390	670	2160	1935	360	45	0
95	27	w	99	0	71	GLAT	none	none	52312	11012	73	3920	2107	515	1055	32	21	3993	1570	3062.1	1505.1	363.3	207.6	103.8
96	33	w	6	2	4	GLAT	Vigantol, oral contraception	none	96689	18278	441	5335	3271	740	846	316	69	5776	1586	3679.2	4241.2	876	525.6	0
97	38	m	44	0	11	GLAT	Citaloprame 20mg 1-0-0, Vit. D 1000 IE 1x daily	DMF 06/14-12/15	50740	19549	136	6600	4834	739	693	23	41	6736	1432	3163.5	1554	499.5	333	55.5
98	36	m	51	2	25	GLAT	Gabapentine 100mg 1-0-1, Trimipramine 25mg 0-0-1	Rebif 22 11/12-08/13, Rebif 44 08/13-10/14	100604	30366	110	12353	7997	2125	1469	55	24	12463	3594	1984.4	1849.1	541.2	90.2	90.2
99	43	w	51	0	48	GLAT	none	Betaferon 09/12-11/12	62075	21971	86	8737	5918	942	1478	12	29	8823	2420	4977	1493.1	568.8	71.1	0
100	61	w	105	4.5	28	GLAT	Jodide 200µg 1-0-0, Paroxetine 20mg 1-0-0, Levetriracetam 500mg 1-0-1, Candesartan 4mg 1-0-0, Mg 300mg 1-0-0	DMF 07/14	102998	31574	191	8564	7265	237	734	22	16	8755	971	2925.6	1987.2	441.6	110.4	0
101	40	w	62	1	19	GLAT	none	none	64399	15232	84	3878	2385	472	865	36	11	3962	1337	2190	1620.6	481.8	87.6	43.8
102	33	m	27	0	25	GLAT	Vit. D 1000 IE 1-0-0, Vit. B12	none	76599	27318	159	8729	6515	695	1060	65	46	8888	1755	1240	1488	310	62	0
103	36	f	6	1	4	GLAT	Methylprednisolone	none	48130	11883	25	1496	1092	98	224	10	5	1521	322	4980	1950	510	120	50
104	35	m	6	1	5	GLAT	Bezafibrat 400 mg	none	49081	25423	112	6037	2832	1476	1023	23	43	6149	2499	19110	1830	1120	460	120
105	64	m	73	1	59	IFN	none	none	66658	22009	98	10332	8905	534	387	12	9	10430	921	1713.8	1713.8	501.6	292.6	41.8
106	50	m	66	2	60	IFN	none	none	101092	32611	165	14898	7684	3013	3358	50	53	15063	6371	3899.8	1949.9	377.4	62.9	62.9
107	43	w	158	0	33	IFN	none	none	47041	18953	301	8028	6794	477	261	65	80	8329	738	1490	1102.6	387.4	0	0
108	28	m	14	0	11	IFN	none	none	53491	23338	93	5085	4147	371	360	39	18	5178	731	4519.5	1310	655	65.5	0
109	29	m	25	2	23	IFN	Vit. D, 1000IE 1-0-0	none	56888	23781	113	8789	6402	747	1084	53	30	8902	1831	1958.4	938.4	693.6	489.6	40.8
110	36	m	104		33	IFN	none	none	53096	29129	438	6314	5268	375	323	262	42	6752	698	2666.8	1130	632.8	90.4	0
111	46	m	32	0	18	IFN	Vit. D, Pantoprazol, Ibuprofen	none	61047	25984	119	11650	10317	441	290	18	36	11769	731	2507.5	1317.5	382.5	42.5	0
112	42	w	73	1	36	IFN	Substitution therapy for hypothyreosis	none	62842	23656	438	12575	11261	626	199	251	100	13013	825	3802.5	1404	409.5	234	58.5
113	23	w	51	1.5	47	IFN	none	none	82075	24815	319	12847	10530	928	676	180	80	13166	1604	3165.9	1608.9	415.2	51.9	0
114	38	m	42	3	39	IFN	none	none	68519	19986	364	11630	8941	1198	760	277	37	11994	1958	3106.2	1503	350.7	50.1	50.1
115	40	w	104	3.5	101	IFN	L-Thyroxine 50µg 1-0-0	none	52815	20296	394	7325	5662	925	289	62	66	7719	1214	2220.4	1451.8	469.7	170.8	0
116	57	w	54	2	48	IFN	none	none	56818	18989	96	11435	9318	940	510	17	22	11531	1450	2457.6	2048	614.4	0	0
117	56	w	153	0	81	IFN	Enalaprile 2,5mg 1-0-0, Bisoprolol 5mg 1-0-0, Mg	none	52084	20124	194	9028	8176	302	146	155	15	9222	448	6748	2313.6	578.4	0	0
118	34	w	74	2	27	IFN	Vit. D	none	60142	21014	125	8134	6137	696	624	50	39	8259	1320	4658	1438.5	616.5	137	0
119	55	w	96	1	95	IFN	none	none	53393	19611	112	10595	8820	437	1058	30	16	10707	1495	2734.2	1058.4	573.3	44.1	44.1
120	38	w	76	1.5	35	IFN	none	none	77271	24714	156	14691	10452	1494	2082	67	49	14847	3576	3720	694.4	446.4	49.6	0
121	54	w	13	0	12	IFN	Vit. D 1000 IE 1-0-0	none	61856	19549	168	12036	10964	385	314	69	64	12204	699	1870	1326	170	34	0
122	41	w	14	0	2	IFN	none	Copaxone 11/15-06/16	33467	10874	64	2981	1983	467	304	35	17	3045	771	3823.3	2332.8	324	64.8	0
123	48	w	74	0	32	IFN	Vesikur 5mg 1-0-0, Escitalioprame 5mg 1-0-0	Copaxone 12/10-03/14	27335	9884	116	3401	2292	388	398	67	30	3517	786	1898	1350.5	292	109.5	0
124	33	m	39	0	36	IFN	none	none	49869	17023	74	8678	6361	531	1502	37	26	8752	2033	727.2	868.6	303	101	20.2
125	30	w	36	2.5	47	IFN	none	none	100699	32910	183	14174	10714	1449	1188	68	76	14357	2637	3590.2	1980.8	371.4	185.7	61.9
126	34	m	51	1	47	IFN	none	none	66879	26611	133	18061	15350	943	1114	73	21	18194	2057	1989	2397	510	153	0
127	43	m	76	20.2	76	IFN	Vit. D 1000 IE 1-0-1	none	29707	10383	129	3556	3212	83	82	78	22	3685	165	727.2	868.6	303	101	20.2
128	35	m	103	61.9	103	IFN	none	Natalitzumab 06/08-02/10	72042	25134	72	7780	5537	731	1097	16	23	7852	1828	3590.2	1980.8	371.4	185.7	61.9
129	37	w	50	0	50	IFN	Vit. D 1000 IE 1-0-0	none	80961	26429	115	16506	14145	1005	510	40	59	16621	1515	1989	2397	510	153	0
